# Supplementary material for: Crash severity analysis and risk factors identification based on an alternate data source: a case study of developing country
Source: Sci Rep. 2022 Dec 8;12:21243. doi: 10.1038/s41598-022-25361-5 (PMC9732348; doi:10.1038/s41598-022-25361-5)
Supplement: Supplementary file 2 — Supplementary Information 2. [file 41598_2022_25361_MOESM2_ESM.xlsx]

## Sheet: Sheet1
		Crush Type:	Severe (Death >= 3 , Medium (2<=death<=1), Mild(Death = 0, Injured only) )
		Road Classification:	NH - National Highway	RH- Regional Highway	ZR-Zila Roads	UpR-Upazila Road	UnR-Union Roads	VR-Village Roads
		Number of lanes	NH = 6	RH = 4	ZR= 2	UpR = 1	UnR = 1	VR = 1
		Seat Belt	Yes	No
		Roadway feature	Diamond Interchange	Zig Zag Road	J Turns	Normal	Circular Road
		License Type	P-Rrofessional	NP-NonProfessional
		Drivers Age	Teenager (age less than 18), Young Adults (ages 18-35 years), Middle-aged Adults (ages 36-55 years), and Older Adults (aged older than 55 years)
		Wether	Sunny	Gloomy	Rainy	Hot
		Lighting	Dark	Light	Grey
		Vehicle age	10	20	30
Label	Vehicle type	Crash type	Time of crash	Day of crash	Gender	Road classification	Number of lanes	Road Surface type	Weather	Lighting	Driver Age	Licence type	Residential location	Seat belts	Vehicle age
1	Motorcycle	Medium	Day	2019-12-29	M	RH	4	Diamond Interchange	Gloomy	Light	Young Adult	NP	Jhenaidah	No	10
2	Tractor	Medium	Day	2019-12-29	M	NH	6	Zig Zag Road	Gloomy	Light	Middle-aged Adult	NP	Gopalganj	No	30
3	Car	Severe	Day	2019-12-28	M	UnR	1	J Turns	Sunny	Light	Young Adult	P	Fouzdarhat	Yes	30
4	Motorcycle	Medium	Night	2019-12-27	M	RH	4	Circular Road	Gloomy	Grey	Young Adult	NP	chattogram	No	30
5	Motorcycle	Medium	Day	2019-12-21	M	VR	1	Diamond Interchange	Sunny	Light	Middle-aged Adult	P	Thakurgaon	No	30
6	Auto Rickshaw	Medium	Day	2019-12-21	F	VR	1	Zig Zag Road	Sunny	Light	Middle-aged Adult	NP	Barisal	No	20
7	Footpath	Medium	Night	2019-12-21	F	UpR	1	J Turns	Sunny	Dark	Young Adult	NP	Bogra	No	10
8	Footpath	Medium	Day	2019-12-20	F	UpR	1	Circular Road	Sunny	Light	Middle-aged Adult	NP	Dhaka	No	30
9	Bus	Severe	Day	2019-12-19	M	NH	6	Diamond Interchange	Gloomy	Light	Older Adult	P	Rajbari	No	10
10	Motorcycle	Medium	Day	2019-12-19	M	NH	6	Zig Zag Road	Gloomy	Light	Young Adult	P	Narayanganj	No	20
11	Auto Rickshaw	Medium	Night	2019-12-19	M	ZR	2	J Turns	Gloomy	Dark	Middle-aged Adult	NP	Cox's Bazar	No	10
12	Motorcycle	Severe	Day	2019-12-19	F	RH	4	Circular Road	Gloomy	Light	Middle-aged Adult	NP	Jessore	No	30
13	Auto Rickshaw	Medium	Night	2019-12-19	M	VR	1	Zig Zag Road	Gloomy	Dark	Middle-aged Adult	NP	Habiganj	No	30
14	Motorcycle	Medium	Day	2019-12-19	F	NH	6	Normal	Gloomy	Light	Middle-aged Adult	P	Naogaon	No	30
15	Auto Rickshaw	Medium	Day	2019-12-19	F	RH	4	J Turns	Gloomy	Light	Young Adult	NP	Netrokona	No	30
16	Auto Rickshaw	Medium	Day	2019-12-19	M	UpR	1	Diamond Interchange	Gloomy	Light	Middle-aged Adult	NP	Sherpur	No	20
17	Bus	Severe	Day	2019-12-15	M	NH	6	Zig Zag Road	Gloomy	Light	Middle-aged Adult	P	Rajshahi	No	30
18	Auto Rickshaw	Severe	Night	2019-12-24	M	UpR	1	J Turns	Gloomy	Dark	Young Adult	NP	Kushtia	No	20
19	Bus	Severe	Day	2019-12-24	M	RH	4	Circular Road	Gloomy	Light	Middle-aged Adult	P	Madaripur	No	10
20	Footpath	Medium	Day	2019-12-15	M	NH	6	Circular Road	Gloomy	Light	Middle-aged Adult	NP	Dhaka	No	20
21	Motorcycle	Medium	Day	2019-12-13	F	RH	4	Normal	Gloomy	Light	Young Adult	NP	Dhaka	No	10
22	Auto Rickshaw	Severe	Day	2019-12-06	M	ZR	2	J Turns	Gloomy	Light	Young Adult	NP	Munshiganj	No	30
23	Motorcycle	Medium	Night	2019-12-04	M	VR	1	Normal	Gloomy	Grey	Young Adult	NP	Dhaka	No	30
24	Auto Rickshaw	Severe	Night	2019-12-03	M	NH	6	Diamond Interchange	Gloomy	Grey	Middle-aged Adult	NP	Bagerhat	No	10
25	Bus	Severe	Day	2019-12-03	M	RH	4	Zig Zag Road	Gloomy	Light	Middle-aged Adult	P	Joypurhat	No	20
26	Footpath	Medium	Night	2019-11-29	M	UpR	1	J Turns	Gloomy	Grey	Young Adult	P	Jatrabari	No	10
27	Bus	Severe	Day	2019-11-26	M	NH	6	Circular Road	Gloomy	Light	Middle-aged Adult	P	Faridpur	No	30
28	Footpath	Mild	Night	2019-11-23	F	RH	4	Circular Road	Gloomy	Grey	Middle-aged Adult	P	Sreenagar	No	30
29	Bus	Severe	Day	2019-11-22	M	NH	6	Normal	Gloomy	Light	Middle-aged Adult	NP	Munshiganj	No	30
30	Truck	Medium	Night	2019-11-20	M	VR	1	Zig Zag Road	Gloomy	Dark	Young Adult	P	Comilla	No	20
31	Motorcycle	Severe	Day	2019-11-19	M	VR	1	Zig Zag Road	Gloomy	Light	Young Adult	NP	Noakhali	No	10
32	Footpath	Severe	Day	2019-11-19	F	RH	4	Normal	Gloomy	Light	Young Adult	NP	Naogaon	No	30
33	Footpath	Medium	Day	2019-11-17	M	UpR	1	Zig Zag Road	Sunny	Light	Middle-aged Adult	NP	Dhaka	No	10
34	Footpath	Medium	Day	2019-11-13	M	UnR	1	Normal	Gloomy	Light	Middle-aged Adult	NP	Dhaka	No	20
35	Footpath	Medium	Day	2019-11-12	M	VR	1	Zig Zag Road	Gloomy	Light	Young Adult	NP	Satkhira	No	10
36	Auto Rickshaw	Medium	Day	2019-11-12	M	VR	1	Zig Zag Road	Gloomy	Light	Middle-aged Adult	NP	Jhenaidah	No	30
37	Motorcycle	Medium	Day	2019-11-12	F	RH	4	J Turns	Gloomy	Light	Young Adult	NP	Gaibandha	No	30
38	Bus	Severe	Day	2019-11-12	M	NH	6	Normal	Gloomy	Light	Older Adult	P	Shariatpur	No	30
39	Footpath	Medium	Day	2019-11-12	M	RH	4	J Turns	Gloomy	Light	Older Adult	NP	Tangail	No	30
40	Footpath	Medium	Day	2019-11-12	M	UpR	1	Zig Zag Road	Gloomy	Light	Older Adult	NP	Rangpur	No	20
41	Motorcycle	Medium	Day	2019-11-12	M	UpR	1	Diamond Interchange	Gloomy	Light	Middle-aged Adult	NP	Bogra	No	30
42	Footpath	Medium	Day	2019-11-12	M	RH	4	Zig Zag Road	Gloomy	Light	Older Adult	NP	Dhaka	No	20
43	Bus	Mild	Night	2019-11-08	F	UnR	1	J Turns	Gloomy	Grey	Middle-aged Adult	P	Noakhali	No	10
44	Bus	Severe	Day	2019-11-08	M	UnR	1	Circular Road	Gloomy	Grey	Young Adult	P	Panchagar	No	30
45	Motorcycle	Medium	Day	2019-11-06	M	UnR	1	Zig Zag Road	Gloomy	Light	Older Adult	P	chattogram	No	20
46	Footpath	Medium	Night	2019-10-31	M	RH	4	Normal	Gloomy	Grey	Middle-aged Adult	P	Dhaka	No	10
47	Footpath	Medium	Night	2019-10-28	F	UnR	1	Normal	Gloomy	Dark	Older Adult	P	Jhenaidah	No	30
48	Footpath	Medium	Day	2019-10-28	M	VR	1	Zig Zag Road	Gloomy	Light	Older Adult	NP	Lakshmipur	No	10
49	Truck	Medium	Day	2019-10-28	M	VR	1	Zig Zag Road	Sunny	Light	Young Adult	P	Comilla	No	20
50	Auto Rickshaw	Medium	Day	2019-10-28	M	RH	4	Normal	Gloomy	Light	Young Adult	NP	Rangpur	No	10
51	Bus	Severe	Night	2019-10-25	M	VR	1	Normal	Gloomy	Grey	Young Adult	P	Shatkhira	No	30
52	Auto Rickshaw	Medium	Day	2019-10-22	M	UpR	1	Normal	Gloomy	Light	Middle-aged Adult	NP	Pabna	No	30
53	Motorcycle	Medium	Night	2019-10-22	M	RH	4	Normal	Gloomy	Dark	Middle-aged Adult	NP	Kushtia	No	30
54	Footpath	Medium	Day	2019-10-22	M	RH	4	Normal	Gloomy	Light	Middle-aged Adult	NP	Shatkhira	No	30
55	Footpath	Medium	Day	2019-10-22	M	RH	4	Normal	Gloomy	Light	Middle-aged Adult	NP	Noakhali	No	20
56	Footpath	Medium	Day	2019-10-22	F	RH	4	Diamond Interchange	Gloomy	Light	Middle-aged Adult	NP	Jessore	No	30
57	Footpath	Medium	Day	2019-10-20	M	RH	4	Zig Zag Road	Gloomy	Light	Middle-aged Adult	NP	Dhaka	No	20
58	Motorcycle	Medium	Day	2019-10-19	F	UpR	1	J Turns	Gloomy	Light	Older Adult	NP	Rajshahi	No	10
59	Motorcycle	Medium	Day	2019-10-19	M	RH	4	Circular Road	Gloomy	Light	Older Adult	NP	Jhenaidah	No	20
60	Truck	Medium	Night	2019-10-19	M	RH	4	Normal	Gloomy	Grey	Older Adult	P	Hobiganj	No	10
61	Auto Rickshaw	Medium	Day	2019-10-19	F	UpR	1	Zig Zag Road	Gloomy	Light	Middle-aged Adult	P	MoulviBazar	No	30
62	Footpath	Medium	Day	2019-10-18	M	UpR	1	Zig Zag Road	Rainy	Light	Young Adult	P	Jessore	No	30
63	Motorcycle	Medium	Night	2019-10-18	M	UnR	1	Zig Zag Road	Gloomy	Dark	Young Adult	NP	Patuakhali	No	10
64	Footpath	Medium	Day	2019-10-18	M	UnR	1	Zig Zag Road	Gloomy	Light	Young Adult	NP	Khulna	No	20
65	Motorcycle	Medium	Day	2019-10-18	M	RH	4	Normal	Gloomy	Light	Middle-aged Adult	NP	Gazipur	No	10
66	Motorcycle	Medium	Night	2019-10-18	M	RH	4	Normal	Gloomy	Grey	Middle-aged Adult	NP	Natore	No	30
67	Auto Rickshaw	Medium	Day	2019-10-18	M	RH	4	Normal	Gloomy	Light	Older Adult	NP	Tangail	No	10
68	Footpath	Medium	Day	2019-10-17	F	RH	4	Normal	Gloomy	Light	Older Adult	NP	Dhaka	No	30
69	Bus	Medium	Night	2019-10-16	M	UpR	1	Zig Zag Road	Gloomy	Grey	Young Adult	P	Sirajganj	No	10
70	Motorcycle	Medium	Day	2019-10-13	F	RH	4	Circular Road	Gloomy	Light	Middle-aged Adult	NP	Dhaka	No	20
71	Motorcycle	Medium	Day	2019-10-12	M	UnR	1	Zig Zag Road	Gloomy	Light	Young Adult	NP	Magura	No	10
72	Footpath	Severe	Day	2019-10-12	M	UnR	1	Diamond Interchange	Gloomy	Light	Young Adult	P	Gazipur	No	30
73	Motorcycle	Medium	Night	2019-10-12	F	ZR	2	Zig Zag Road	Gloomy	Dark	Middle-aged Adult	P	Bogra	No	30
74	Bus	Medium	Day	2019-10-12	M	UpR	1	J Turns	Gloomy	Light	Young Adult	NP	Rajshahi	No	30
75	Footpath	Medium	Day	2019-10-06	M	ZR	2	Circular Road	Gloomy	Light	Older Adult	NP	Pirojpur	No	30
76	Auto Rickshaw	Medium	Day	2019-10-06	M	ZR	2	Normal	Gloomy	Light	Young Adult	NP	Hobiganj	No	20
77	Motorcycle	Medium	Day	2019-10-05	M	ZR	2	Normal	Gloomy	Light	Young Adult	NP	Jessore	No	30
78	Motorcycle	Medium	Night	2019-10-05	M	RH	4	Normal	Gloomy	Dark	Middle-aged Adult	NP	Dinajpur	No	20
79	Motorcycle	Medium	Day	2019-10-05	M	NH	6	Normal	Gloomy	Light	Older Adult	NP	Nilphamari	No	10
80	Bus	Severe	Day	2019-10-04	M	RH	4	Normal	Rainy	Light	Middle-aged Adult	P	Dhaka	No	20
81	Motorcycle	Medium	Night	2019-10-03	M	ZR	2	Normal	Gloomy	Grey	Young Adult	NP	Dhaka	No	10
82	Bus	Mild	Day	2019-10-03	M	UnR	1	Zig Zag Road	Gloomy	Light	Young Adult	P	Barisal	No	30
83	Motorcycle	Medium	Night	2019-10-02	F	UpR	1	Zig Zag Road	Gloomy	Dark	Young Adult	NP	Narayanganj	No	30
84	Bus	Mild	Day	2019-10-02	F	UnR	1	Zig Zag Road	Gloomy	Light	Older Adult	P	Tangail	No	10
85	Bus	Medium	Night	2019-10-02	M	UnR	1	Zig Zag Road	Gloomy	Grey	Older Adult	P	Pabna	No	20
86	Footpath	Medium	Day	2019-09-29	M	VR	1	Normal	Gloomy	Light	Older Adult	P	Rangpur	No	10
87	Motorcycle	Medium	Night	2019-09-29	M	RH	4	Normal	Gloomy	Dark	Older Adult	NP	Feni	No	30
88	Auto Rickshaw	Medium	Day	2019-09-29	M	VR	1	Zig Zag Road	Gloomy	Light	Middle-aged Adult	NP	Narayanganj	No	20
89	Motorcycle	Medium	Day	2019-09-29	F	VR	1	Diamond Interchange	Gloomy	Light	Middle-aged Adult	NP	Magura	No	30
90	Motorcycle	Medium	Night	2019-09-29	M	ZR	2	Zig Zag Road	Gloomy	Dark	Young Adult	NP	Bhola	No	20
91	Footpath	Medium	Day	2019-09-28	M	NH	6	J Turns	Gloomy	Light	Middle-aged Adult	NP	Rangpur	No	10
92	Footpath	Medium	Night	2019-09-28	F	VR	1	Circular Road	Gloomy	Grey	Young Adult	NP	Feni	No	20
93	Footpath	Medium	Day	2019-09-27	M	UnR	1	Zig Zag Road	Rainy	Light	Middle-aged Adult	NP	Dhaka	No	10
94	Bus	Medium	Day	2019-09-24	M	UnR	1	Normal	Rainy	Light	Older Adult	P	Jessore	No	30
95	Bus	Severe	Night	2019-09-23	F	NH	6	Normal	Rainy	Dark	Middle-aged Adult	P	Sherpur	No	30
96	Auto Rickshaw	Medium	Day	2019-09-20	M	RH	4	Normal	Rainy	Light	Older Adult	NP	Noakhali	No	10
97	Motorcycle	Medium	Day	2019-09-17	F	NH	6	Normal	Rainy	Light	Older Adult	P	Panchagar	No	20
98	Motorcycle	Medium	Night	2019-09-17	M	UpR	1	Normal	Rainy	Grey	Young Adult	NP	Feni	No	10
99	Motorcycle	Medium	Night	2019-09-17	F	ZR	2	Normal	Sunny	Grey	Middle-aged Adult	NP	Gazipur	No	30
100	Motorcycle	Medium	Day	2019-09-16	M	ZR	2	Zig Zag Road	Rainy	Light	Older Adult	NP	Bagerhat	No	30
101	Auto Rickshaw	Medium	Day	2019-09-16	M	RH	4	Normal	Rainy	Light	Young Adult	NP	Pirojpur	No	30
102	Motorcycle	Medium	Day	2019-09-16	M	VR	1	Zig Zag Road	Rainy	Light	Older Adult	NP	Patuakhali	No	30
103	Auto Rickshaw	Medium	Day	2019-09-16	M	RH	4	Normal	Hot	Light	Middle-aged Adult	NP	Sylhet	No	20
104	Bus	Medium	Day	2019-09-16	M	NH	6	Diamond Interchange	Rainy	Light	Middle-aged Adult	P	Gopalganj	No	30
105	Auto Rickshaw	Medium	Day	2019-09-16	M	NH	6	Normal	Rainy	Light	Middle-aged Adult	NP	Magura	No	20
106	Footpath	Medium	Night	2019-09-16	M	RH	4	J Turns	Rainy	Dark	Older Adult	NP	Kishoreganj	No	10
107	Bus	Severe	Night	2019-09-16	M	VR	1	Zig Zag Road	Rainy	Dark	Young Adult	P	Comilla	No	30
108	Footpath	Medium	Day	2019-09-16	M	RH	4	J Turns	Rainy	Light	Middle-aged Adult	P	Munshiganj	No	10
109	Motorcycle	Medium	Day	2019-09-16	F	ZR	2	Zig Zag Road	Rainy	Light	Middle-aged Adult	NP	Chuadanga	No	20
110	Footpath	Medium	Day	2019-09-14	M	ZR	2	Normal	Rainy	Light	Middle-aged Adult	NP	Bhola	No	10
111	Bus	Medium	Day	2019-09-14	M	NH	6	Diamond Interchange	Rainy	Light	Middle-aged Adult	P	MoulviBazar	No	30
112	Auto Rickshaw	Medium	Night	2019-09-11	M	VR	1	Zig Zag Road	Rainy	Grey	Middle-aged Adult	P	Bogra	No	30
113	Motorcycle	Medium	Night	2019-09-08	M	RH	4	Diamond Interchange	Sunny	Dark	Middle-aged Adult	NP	Dhaka	No	30
114	Footpath	Medium	Day	2019-09-06	F	UpR	1	Diamond Interchange	Rainy	Light	Young Adult	P	Dhaka	No	30
115	Bus	Severe	Day	2019-09-05	M	NH	6	Zig Zag Road	Rainy	Light	Middle-aged Adult	P	Bogra	No	20
116	Motorcycle	Medium	Night	2019-09-05	M	NH	6	J Turns	Rainy	Grey	Middle-aged Adult	NP	Gopalganj	No	30
117	Truck	Medium	Night	2019-09-02	M	NH	6	Circular Road	Rainy	Dark	Middle-aged Adult	P	Narayanganj	No	20
118	Bus	Severe	Night	2019-09-02	M	NH	6	Normal	Rainy	Grey	Middle-aged Adult	P	Thakurgaon	No	10
119	MicroBus	Severe	Day	2019-09-02	M	RH	4	J Turns	Rainy	Light	Middle-aged Adult	P	Comilla	Yes	20
120	Motorcycle	Medium	Day	2019-09-01	M	RH	4	Normal	Hot	Light	Middle-aged Adult	NP	Dhaka	No	10
121	MicroBus	Medium	Day	2019-08-30	M	RH	4	Normal	Rainy	Light	Middle-aged Adult	P	Bogra	Yes	30
122	Motorcycle	Medium	Day	2019-08-30	M	RH	4	Normal	Rainy	Light	Older Adult	P	Shatkhira	No	30
123	Motorcycle	Medium	Night	2019-08-30	M	RH	4	Normal	Rainy	Grey	Middle-aged Adult	NP	Gazipur	No	10
124	Bus	Medium	Day	2019-08-29	M	UnR	1	Zig Zag Road	Rainy	Light	Older Adult	P	Ashulia	No	20
125	Footpath	Mild	Day	2019-08-29	M	UpR	1	Zig Zag Road	Rainy	Light	Middle-aged Adult	NP	Dhaka	No	10
126	Motorcycle	Severe	Night	2019-08-28	M	VR	1	Zig Zag Road	Rainy	Dark	Older Adult	NP	Dinajpur	No	30
127	Motorcycle	Medium	Day	2019-08-28	M	NH	6	Normal	Rainy	Light	Middle-aged Adult	NP	Jhenaidah	No	30
128	BiCycle	Medium	Day	2019-08-27	M	NH	6	Normal	Rainy	Light	Young Adult	NP	Dhaka	No	30
129	Auto Rickshaw	Medium	Day	2019-08-27	M	UpR	1	Zig Zag Road	Rainy	Light	Young Adult	NP	Gazipur	No	30
130	Motorcycle	Medium	Night	2019-08-25	F	RH	4	Normal	Rainy	Grey	Older Adult	NP	Bandarban	No	20
131	Motorcycle	Medium	Day	2019-08-24	M	UnR	1	Normal	Sunny	Light	Middle-aged Adult	NP	Rahobol	No	30
132	Bus	Severe	Day	2019-08-24	M	NH	6	Normal	Rainy	Light	Middle-aged Adult	P	Faridpur	No	20
133	Mini-Truck	Medium	Night	2019-08-23	M	UpR	1	Zig Zag Road	Rainy	Dark	Middle-aged Adult	P	Dhaka	No	10
134	Bus	Severe	Day	2019-08-22	M	RH	4	Normal	Rainy	Light	Middle-aged Adult	P	Thakurgaon	No	30
135	Motorcycle	Medium	Night	2019-08-22	M	VR	1	Zig Zag Road	Rainy	Grey	Young Adult	NP	Hobiganj	No	30
136	Footpath	Medium	Night	2019-08-21	M	RH	4	Normal	Rainy	Grey	Middle-aged Adult	P	kurigram	No	30
137	Mini-Truck	Medium	Day	2019-08-20	M	ZR	2	Normal	Rainy	Light	Young Adult	P	Comilla	No	20
138	Auto Rickshaw	Severe	Day	2019-08-18	M	UnR	1	Normal	Rainy	Light	Young Adult	NP	Dhaka	No	30
139	Bus	Severe	Night	2019-08-18	M	NH	6	Diamond Interchange	Rainy	Dark	Middle-aged Adult	P	Lakshmipur	No	20
140	MicroBus	Severe	Night	2019-08-17	M	RH	4	Zig Zag Road	Hot	Grey	Middle-aged Adult	P	Narsingdi	Yes	10
141	MicroBus	Severe	Night	2019-08-16	M	VR	1	J Turns	Rainy	Dark	Young Adult	P	Mymensingh	Yes	20
142	Bus	Medium	Night	2019-08-16	F	VR	1	Circular Road	Rainy	Grey	Young Adult	P	Rajbari	No	10
143	Bus	Severe	Day	2019-08-15	M	NH	6	Normal	Rainy	Light	Middle-aged Adult	P	Feni	No	30
144	Bus	Severe	Day	2019-08-15	M	VR	1	Zig Zag Road	Rainy	Light	Young Adult	P	Faridpur	No	10
145	Bus	Medium	Night	2019-08-15	M	UnR	1	Zig Zag Road	Rainy	Dark	Young Adult	P	Sirajganj	No	20
146	Motorcycle	Medium	Day	2019-08-15	M	NH	6	Normal	Rainy	Light	Older Adult	NP	Gopalganj	No	10
147	Motorcycle	Medium	Day	2019-08-15	M	NH	6	Normal	Rainy	Light	Older Adult	NP	Tangail	No	30
148	Motorcycle	Medium	Day	2019-08-15	M	NH	6	Normal	Rainy	Light	Older Adult	NP	Barisal	No	30
149	MicroBus	Medium	Night	2019-08-14	M	NH	6	Normal	Rainy	Grey	Older Adult	P	Natore	Yes	30
150	MicroBus	Medium	Night	2019-08-14	M	UnR	1	Normal	Rainy	Grey	Young Adult	P	Gaibandha	Yes	30
151	MicroBus	Medium	Night	2019-08-14	M	UpR	1	Normal	Sunny	Grey	Young Adult	P	Naogaon	Yes	20
152	Footpath	Medium	Day	2019-08-14	M	NH	6	Normal	Rainy	Light	Middle-aged Adult	P	Gopalganj	No	30
153	Auto Rickshaw	Medium	Night	2019-08-14	M	NH	6	Normal	Rainy	Grey	Middle-aged Adult	NP	Narsingdi	No	10
154	Footpath	Medium	Day	2019-08-11	M	RH	4	Normal	Rainy	Light	Middle-aged Adult	NP	Sirajganj	No	20
155	Footpath	Medium	Day	2019-08-11	M	UpR	1	Normal	Rainy	Light	Young Adult	NP	Bogra	No	10
156	Motorcycle	Medium	Day	2019-08-11	M	UnR	1	Normal	Rainy	Light	Young Adult	NP	Gopalganj	No	30
157	Motorcycle	Medium	Night	2019-08-08	M	NH	6	Normal	Rainy	Dark	Middle-aged Adult	NP	Sirajganj	No	30
158	Truck	Medium	Day	2019-08-08	F	UpR	1	Normal	Rainy	Light	Young Adult	P	Comilla	No	30
159	Auto Rickshaw	Medium	Night	2019-08-07	F	RH	4	Normal	Rainy	Grey	Older Adult	NP	Hobiganj	No	30
160	Bus	Severe	Day	2019-08-02	M	NH	6	Diamond Interchange	Rainy	Light	Older Adult	P	Thakurgaon	No	20
161	Bus	Medium	Day	2019-07-30	M	RH	4	Circular Road	Rainy	Light	Older Adult	P	Wazirpur	No	30
162	Mini-Truck	Medium	Day	2019-07-30	M	VR	1	Zig Zag Road	Rainy	Light	Older Adult	P	Barisal	No	20
163	Bus	Severe	Day	2019-07-29	M	NH	6	Circular Road	Rainy	Light	Older Adult	P	Gopalganj	No	10
164	Truck	Severe	Day	2019-07-28	M	RH	4	J Turns	Rainy	Light	Middle-aged Adult	P	Noakhali	No	30
165	Auto Rickshaw	Severe	Day	2019-07-27	M	UpR	1	Diamond Interchange	Rainy	Light	Older Adult	NP	Kishoreganj	No	10
166	Footpath	Medium	Day	2019-07-27	M	RH	4	Zig Zag Road	Rainy	Light	Middle-aged Adult	NP	kurigram	No	20
167	Motorcycle	Medium	Night	2019-07-25	M	UnR	1	J Turns	Rainy	Grey	Middle-aged Adult	P	Bogra	No	10
168	MicroBus	Mild	Day	2019-07-24	M	UnR	1	Circular Road	Rainy	Light	Middle-aged Adult	P	Hathazari	Yes	30
169	Auto Rickshaw	Severe	Night	2019-07-24	M	NH	6	Normal	Rainy	Grey	Middle-aged Adult	NP	Narayanganj	No	30
170	Truck	Medium	Day	2019-07-20	M	NH	6	Normal	Rainy	Light	Older Adult	P	Faridpur	No	10
171	Motorcycle	Medium	Day	2019-07-20	M	NH	6	J Turns	Rainy	Light	Young Adult	NP	Bogra	No	20
172	Mini-Truck	Medium	Day	2019-07-19	F	NH	6	Normal	Rainy	Light	Older Adult	P	Tangail	No	10
173	Footpath	Medium	Day	2019-07-19	M	NH	6	Normal	Rainy	Light	Middle-aged Adult	P	Brahmanbaria	No	30
174	MicroBus	Severe	Day	2019-07-16	M	NH	6	Normal	Rainy	Light	Older Adult	P	Sirajganj	Yes	30
175	Auto Rickshaw	Severe	Day	2019-07-15	M	NH	6	Normal	Rainy	Light	Young Adult	NP	Gazipur	No	30
176	Footpath	Medium	Day	2019-07-15	M	RH	4	Normal	Rainy	Light	Middle-aged Adult	NP	Tangail	No	30
177	Truck	Medium	Day	2019-07-15	M	RH	4	Normal	Rainy	Light	Young Adult	P	Bagerhat	No	20
178	Motorcycle	Medium	Night	2019-07-13	M	UpR	1	Normal	Rainy	Dark	Young Adult	NP	Thakurgaon	No	30
179	Motorcycle	Medium	Day	2019-07-13	M	ZR	2	Normal	Rainy	Light	Young Adult	NP	Gopalganj	No	20
180	Auto Rickshaw	Medium	Day	2019-07-13	M	NH	6	Normal	Rainy	Light	Young Adult	NP	Bogra	No	10
181	Truck	Medium	Day	2019-07-11	M	NH	6	Normal	Rainy	Light	Young Adult	P	Godagari	No	20
182	Truck	Medium	Day	2019-07-08	M	NH	6	Normal	Rainy	Light	Young Adult	P	Bagerhat	No	10
183	Motorcycle	Severe	Day	2019-07-08	M	RH	4	Normal	Rainy	Light	Older Adult	P	pabna	No	30
184	Bus	Medium	Day	2019-07-08	M	VR	1	Normal	Rainy	Light	Middle-aged Adult	P	Natore	No	30
185	Motorcycle	Medium	Day	2019-07-08	M	UpR	1	Zig Zag Road	Rainy	Light	Young Adult	NP	Madaripur	No	30
186	Motorcycle	Medium	Night	2019-07-08	M	UnR	1	Zig Zag Road	Rainy	Grey	Middle-aged Adult	NP	Narayanganj	No	30
187	Truck	Medium	Day	2019-07-07	M	RH	4	Normal	Rainy	Light	Middle-aged Adult	P	Gazipur	No	20
188	Footpath	Medium	Night	2019-07-06	M	RH	4	Normal	Rainy	Grey	Middle-aged Adult	P	Dhaka	No	30
189	MicroBus	Medium	Day	2019-07-06	M	NH	6	Diamond Interchange	Rainy	Light	Middle-aged Adult	P	Thakurgaon	Yes	20
190	Truck	Medium	Day	2019-07-06	M	UnR	1	Zig Zag Road	Rainy	Light	Middle-aged Adult	P	Sirajganj	No	10
191	Footpath	Medium	Day	2019-07-05	M	UnR	1	J Turns	Rainy	Light	Middle-aged Adult	NP	Natore	No	10
192	Footpath	Medium	Day	2019-07-05	M	UnR	1	Circular Road	Rainy	Light	Middle-aged Adult	NP	Tangail	No	20
193	Footpath	Severe	Night	2019-07-05	F	UnR	1	Zig Zag Road	Rainy	Grey	Middle-aged Adult	NP	Narayanganj	No	10
194	Footpath	Medium	Night	2019-07-05	M	UnR	1	Zig Zag Road	Hot	Dark	Middle-aged Adult	NP	Gazipur	No	30
195	Motorcycle	Medium	Day	2019-07-02	M	UnR	1	Normal	Hot	Light	Older Adult	NP	Tangail	No	30
196	Motorcycle	Medium	Day	2019-07-02	M	UnR	1	Normal	Hot	Light	Middle-aged Adult	NP	Dinajpur	No	30
197	Bus	Medium	Day	2019-07-02	M	RH	4	Normal	Hot	Light	Older Adult	P	Sirajganj	No	30
198	Footpath	Medium	Day	2019-07-02	M	ZR	2	Normal	Hot	Light	Middle-aged Adult	P	Narayanganj	No	20
199	Bus	Medium	Day	2019-07-02	M	RH	4	Normal	Hot	Light	Older Adult	P	Siddhirganj	No	30
200	Motorcycle	Medium	Day	2019-07-02	M	UnR	1	Normal	Hot	Light	Older Adult	NP	Bogra	No	20
201	Footpath	Medium	Day	2019-07-02	M	NH	6	Normal	Hot	Light	Older Adult	NP	Dinajpur	No	10
202	Bus	Severe	Night	2019-06-29	M	ZR	2	Normal	Hot	Grey	Older Adult	P	Rangpur	No	20
203	Motorcycle	Medium	Day	2019-06-28	M	RH	4	Normal	Hot	Light	Older Adult	NP	pabna	No	10
204	Auto Rickshaw	Severe	Day	2019-06-28	M	RH	4	Normal	Hot	Light	Older Adult	NP	Bogra	No	30
205	Motorcycle	Medium	Night	2019-06-28	M	NH	6	Normal	Hot	Dark	Young Adult	NP	Dinajpur	No	30
206	MicroBus	Medium	Night	2019-06-28	M	NH	6	Diamond Interchange	Hot	Dark	Young Adult	P	Habiganj	Yes	30
207	Auto Rickshaw	Medium	Day	2019-07-26	M	RH	4	Normal	Hot	Light	Young Adult	NP	Brahmanbaria	No	10
208	Auto Rickshaw	Medium	Day	2019-07-26	M	VR	1	Zig Zag Road	Hot	Light	Young Adult	NP	Lalmonirhat	No	20
209	Mini-Truck	Medium	Day	2019-06-25	M	UnR	1	Zig Zag Road	Hot	Light	Young Adult	P	Gazipur	No	10
210	Motorcycle	Medium	Day	2019-06-25	M	RH	4	Zig Zag Road	Hot	Light	Young Adult	P	Satkhira	No	30
211	Motorcycle	Medium	Day	2019-06-25	M	UpR	1	J Turns	Hot	Light	Young Adult	P	Rajshahi	No	30
212	Motorcycle	Medium	Day	2019-06-25	M	UpR	1	Circular Road	Hot	Light	Middle-aged Adult	NP	Dinajpur	No	10
213	Truck	Medium	Night	2019-06-25	M	RH	4	Normal	Hot	Grey	Middle-aged Adult	P	Narayanganj	No	20
214	Footpath	Medium	Day	2019-06-25	M	RH	4	Normal	Hot	Light	Middle-aged Adult	P	Munshiganj	No	10
215	Footpath	Medium	Day	2019-06-25	M	NH	6	Normal	Hot	Light	Older Adult	NP	Sirajganj	No	30
216	Auto Rickshaw	Severe	Night	2019-06-21	M	NH	6	Normal	Hot	Grey	Middle-aged Adult	NP	Natore	No	30
217	MicroBus	Severe	Day	2019-06-21	M	NH	6	Normal	Hot	Light	Young Adult	P	Faridpur	Yes	30
218	Footpath	Medium	Day	2019-06-21	M	UpR	1	Normal	Hot	Light	Middle-aged Adult	NP	Satkhira	No	30
219	Auto Rickshaw	Medium	Day	2019-06-21	M	RH	4	Normal	Hot	Light	Middle-aged Adult	NP	Magura	No	20
220	Mini-Truck	Medium	Night	2019-06-21	M	NH	6	Normal	Hot	Grey	Young Adult	P	Gopalganj	No	30
221	Footpath	Medium	Day	2019-06-21	F	ZR	2	Normal	Hot	Light	Young Adult	NP	Sirajganj	No	20
222	Mini-Truck	Severe	Day	2019-06-21	M	NH	6	J Turns	Hot	Light	Middle-aged Adult	P	Natore	No	10
223	Auto Rickshaw	Medium	Night	2019-06-14	M	RH	4	Normal	Hot	Dark	Older Adult	NP	dhaka	No	30
224	Bus	Medium	Day	2019-06-14	M	UpR	1	Normal	Hot	Light	Young Adult	P	Gaibandha	No	20
225	Bus	Mild	Night	2019-06-14	M	UpR	1	Normal	Hot	Grey	Middle-aged Adult	P	Brahmanbaria	No	30
226	Auto Rickshaw	Medium	Night	2019-06-12	M	NH	6	Normal	Hot	Dark	Older Adult	NP	Dhaka	No	20
227	Motorcycle	Severe	Night	2019-06-12	F	RH	4	Normal	Hot	Dark	Young Adult	NP	Naogaon	No	10
228	Footpath	Medium	Day	2019-06-08	M	RH	4	J Turns	Hot	Light	Middle-aged Adult	P	Dhaka	No	10
229	MicroBus	Medium	Day	2019-06-06	M	RH	4	Diamond Interchange	Hot	Light	Older Adult	P	Sirajganj	Yes	20
230	Mini-Truck	Medium	Day	2019-06-06	M	NH	6	Zig Zag Road	Hot	Light	Older Adult	P	Bogra	No	10
231	Bus	Medium	Day	2019-06-06	M	UpR	1	J Turns	Hot	Light	Middle-aged Adult	P	Sherpur	No	30
232	Motorcycle	Medium	Day	2019-06-06	M	RH	4	Circular Road	Hot	Light	Young Adult	NP	Naogaon	No	30
233	Motorcycle	Medium	Day	2019-06-06	M	VR	1	Zig Zag Road	Hot	Light	Young Adult	NP	Bhola	No	30
234	Bus	Severe	Day	2019-06-05	M	UpR	1	Zig Zag Road	Hot	Light	Middle-aged Adult	P	Faridpur	No	30
235	Bus	Severe	Night	2019-06-04	M	NH	6	Normal	Hot	Grey	Older Adult	P	Gazipur	No	20
236	Bus	Severe	Day	2019-06-02	M	RH	4	Normal	Hot	Light	Older Adult	P	Sirajganj	No	30
237	MicroBus	Severe	Day	2019-06-02	M	NH	6	Normal	Hot	Light	Middle-aged Adult	P	Sunamganj	Yes	20
238	Motorcycle	Medium	Night	2019-06-02	M	VR	1	Normal	Hot	Dark	Young Adult	NP	MoulviBazar	No	10
239	MicroBus	Medium	Day	2019-06-02	M	RH	4	Normal	Hot	Light	Young Adult	P	Natore	Yes	30
240	MicroBus	Medium	Day	2019-06-02	M	RH	4	Normal	Hot	Light	Middle-aged Adult	P	Bagerhat	Yes	30
241	Footpath	Medium	Day	2019-06-02	M	NH	6	Normal	Hot	Light	Older Adult	P	Narayanganj	No	20
242	Bus	Severe	Day	2019-06-02	M	RH	4	Normal	Hot	Light	Middle-aged Adult	P	Sirajganj	No	30
243	Bus	Severe	Day	2019-06-02	M	RH	4	Normal	Hot	Light	Older Adult	P	Sunamganj	No	10
244	Motorcycle	Medium	Night	2019-06-01	M	VR	1	Zig Zag Road	Hot	Grey	Young Adult	NP	Dhaka	No	20
245	Bus	Medium	Day	2019-06-01	M	RH	4	Normal	Hot	Light	Young Adult	P	Faridpur	No	10
246	Motorcycle	Medium	Night	2019-06-01	M	RH	4	Normal	Hot	Grey	Older Adult	NP	Feni	No	30
247	Truck	Medium	Night	2019-06-01	M	RH	4	Normal	Hot	Grey	Middle-aged Adult	P	Madaripur	No	30
248	Bus	Medium	Day	2019-06-01	M	NH	6	Normal	Hot	Light	Middle-aged Adult	P	Munshiganj	No	30
249	Motorcycle	Medium	Night	2019-06-01	M	VR	1	Zig Zag Road	Hot	Grey	Older Adult	NP	Gazipur	No	30
250	Motorcycle	Medium	Day	2019-05-31	M	UpR	1	Diamond Interchange	Hot	Light	Young Adult	NP	Rajbari	No	20
251	Footpath	Medium	Day	2019-05-30	M	UnR	1	Zig Zag Road	Hot	Light	Young Adult	NP	Dhaka	No	30
252	Motorcycle	Severe	Day	2019-05-29	F	RH	4	J Turns	Hot	Light	Young Adult	NP	Chadpur	No	20
253	Motorcycle	Medium	Day	2019-05-27	M	RH	4	Circular Road	Hot	Light	Middle-aged Adult	NP	Dinajpur	No	10
254	Mini-Truck	Medium	Day	2019-05-27	M	UpR	1	Zig Zag Road	Hot	Light	Middle-aged Adult	P	Magura	No	10
255	Auto Rickshaw	Severe	Day	2019-05-25	M	UnR	1	Zig Zag Road	Hot	Light	Middle-aged Adult	NP	Brahmanbaria	No	30
256	Footpath	Medium	Day	2019-05-25	M	VR	1	Zig Zag Road	Hot	Light	Middle-aged Adult	P	MoulviBazar	No	30
257	Bus	Medium	Day	2019-05-25	M	RH	4	J Turns	Hot	Light	Middle-aged Adult	P	Cox's Bazar	No	10
258	Footpath	Medium	Day	2019-05-25	M	NH	6	Circular Road	Hot	Light	Middle-aged Adult	P	Manikganj	No	20
259	Auto Rickshaw	Medium	Day	2019-05-24	M	UpR	1	Zig Zag Road	Hot	Light	Middle-aged Adult	NP	pabna	No	10
260	Truck	Medium	Day	2019-05-22	M	RH	4	Normal	Hot	Light	Older Adult	P	Narsingdi	No	30
261	Bus	Severe	Day	2019-05-18	M	NH	6	Normal	Hot	Light	Older Adult	P	Bagerhat	No	30
262	Truck	Medium	Night	2019-05-18	M	UpR	1	Zig Zag Road	Hot	Grey	Older Adult	P	Habiganj	No	10
263	Auto Rickshaw	Medium	Day	2019-05-18	M	UnR	1	Zig Zag Road	Hot	Light	Young Adult	NP	Dhaka	No	20
264	Bus	Severe	Day	2019-05-18	M	RH	4	Normal	Hot	Light	Older Adult	P	Bagerhat	No	10
265	Auto Rickshaw	Severe	Night	2019-05-15	M	NH	6	Normal	Hot	Dark	Middle-aged Adult	NP	Chapainnawabganj	No	30
266	Motorcycle	Medium	Day	2019-05-11	M	RH	4	Diamond Interchange	Hot	Light	Middle-aged Adult	NP	Dhaka	No	30
267	Bus	Medium	Day	2019-05-11	M	RH	4	Zig Zag Road	Hot	Light	Young Adult	P	Savar	No	30
268	Truck	Medium	Night	2019-05-11	M	RH	4	J Turns	Hot	Dark	Older Adult	P	Magura	No	30
269	Footpath	Medium	Day	2019-05-10	M	NH	6	Circular Road	Hot	Light	Middle-aged Adult	NP	Kushtia	No	20
270	Auto Rickshaw	Medium	Day	2019-05-10	M	NH	6	Normal	Hot	Light	Young Adult	P	Tangail	No	30
271	Auto Rickshaw	Medium	Night	2019-05-08	M	RH	4	Normal	Hot	Grey	Older Adult	NP	Chadpur	No	20
272	Bus	Severe	Day	2019-05-08	M	UpR	1	Normal	Hot	Light	Middle-aged Adult	P	Noakhali	No	10
273	Auto Rickshaw	Severe	Day	2019-05-08	M	NH	6	Normal	Hot	Light	Young Adult	NP	Bandarban	No	20
274	Motorcycle	Medium	Day	2019-05-08	M	NH	6	Normal	Hot	Light	Older Adult	NP	Naogaon	No	10
275	Footpath	Medium	Day	2019-05-08	M	VR	1	Normal	Hot	Light	Middle-aged Adult	P	Jamalpur	No	30
276	Bus	Severe	Day	2019-05-08	M	ZR	2	Normal	Hot	Light	Young Adult	P	Noakhali	No	30
277	Motorcycle	Medium	Day	2019-05-05	M	UpR	1	Normal	Hot	Light	Older Adult	NP	Dhaka	No	30
278	Mini-Truck	Medium	Night	2019-05-05	F	ZR	2	Normal	Hot	Grey	Middle-aged Adult	P	Gopalganj	No	30
279	Truck	Medium	Day	2019-05-05	M	NH	6	Normal	Hot	Light	Young Adult	P	Comilla	No	20
280	Truck	Severe	Day	2019-05-05	M	NH	6	Normal	Hot	Light	Older Adult	P	Bhola	No	30
281	Auto Rickshaw	Medium	Day	2019-05-04	M	VR	1	Normal	Hot	Light	Middle-aged Adult	NP	Dhaka	No	20
282	Bus	Severe	Day	2019-05-04	M	ZR	2	Diamond Interchange	Hot	Light	Young Adult	P	Rajbari	No	10
283	Auto Rickshaw	Medium	Day	2019-05-02	M	VR	1	Zig Zag Road	Hot	Light	Older Adult	NP	Lakshmipur	No	20
284	MicroBus	Severe	Day	2019-05-02	M	UpR	1	J Turns	Hot	Light	Middle-aged Adult	P	Bagerhat	Yes	30
285	Bus	Severe	Day	2019-05-02	M	RH	4	Circular Road	Hot	Light	Young Adult	P	Rajshahi	No	10
286	Footpath	Medium	Day	2019-05-02	M	RH	4	Normal	Hot	Light	Older Adult	NP	Savar	No	20
287	Auto Rickshaw	Medium	Night	2019-05-02	M	RH	4	Normal	Hot	Grey	Middle-aged Adult	P	Jamalpur	No	10
288	Motorcycle	Medium	Night	2019-04-29	M	VR	1	Zig Zag Road	Hot	Grey	Young Adult	NP	dhaka	No	20
289	Auto Rickshaw	Medium	Day	2019-04-29	M	NH	6	J Turns	Hot	Light	Older Adult	NP	Jessore	No	10
290	Motorcycle	Medium	Night	2019-04-29	M	NH	6	Normal	Hot	Dark	Middle-aged Adult	NP	Cox's Bazar	No	30
291	Motorcycle	Medium	Day	2019-04-29	M	VR	1	Zig Zag Road	Hot	Light	Middle-aged Adult	P	Comilla	No	10
292	Auto Rickshaw	Severe	Day	2019-04-28	M	RH	4	Circular Road	Hot	Light	Young Adult	NP	Chadpur	No	20
293	Motorcycle	Medium	Night	2019-04-28	M	UpR	1	Zig Zag Road	Hot	Dark	Older Adult	NP	Naogaon	No	10
294	Footpath	Medium	Day	2019-04-25	M	NH	6	Normal	Hot	Light	Middle-aged Adult	P	Rangamati	No	30
295	MicroBus	Medium	Night	2019-04-25	M	RH	4	J Turns	Hot	Dark	Middle-aged Adult	P	Patuakhali	Yes	10
296	Auto Rickshaw	Medium	Night	2019-04-25	M	UnR	1	Zig Zag Road	Hot	Dark	Middle-aged Adult	NP	Tangail	No	20
297	Footpath	Medium	Day	2019-04-25	M	UnR	1	Zig Zag Road	Hot	Light	Young Adult	NP	Naogaon	No	10
298	MicroBus	Medium	Day	2019-04-23	M	VR	1	Zig Zag Road	Hot	Light	Older Adult	P	dhaka	Yes	30
299	Motorcycle	Medium	Day	2019-04-21	M	RH	4	J Turns	Hot	Light	Young Adult	NP	Jessore	No	30
300	Motorcycle	Medium	Night	2019-04-21	M	RH	4	Diamond Interchange	Hot	Grey	Older Adult	NP	Jhenaidah	No	30
301	Auto Rickshaw	Medium	Day	2019-04-21	M	RH	4	Circular Road	Hot	Light	Older Adult	NP	Tangail	No	30
302	Auto Rickshaw	Medium	Day	2019-04-21	M	RH	4	Diamond Interchange	Hot	Light	Young Adult	NP	Thakurgaon	No	20
303	Footpath	Medium	Night	2019-04-21	M	RH	4	Zig Zag Road	Hot	Grey	Middle-aged Adult	NP	Shatkhira	No	30
304	Footpath	Medium	Day	2019-04-20	M	NH	6	J Turns	Hot	Light	Older Adult	NP	Kushtia	No	20
305	Auto Rickshaw	Medium	Day	2019-04-19	M	NH	6	Circular Road	Hot	Light	Older Adult	P	Brahmanbaria	No	10
306	Auto Rickshaw	Severe	Day	2019-04-18	M	ZR	2	Zig Zag Road	Hot	Light	Older Adult	P	Dinajpur	No	30
307	Footpath	Medium	Day	2019-04-16	M	UpR	1	Zig Zag Road	Hot	Light	Older Adult	P	dhaka	No	10
308	Auto Rickshaw	Severe	Night	2019-04-16	M	ZR	2	Zig Zag Road	Hot	Dark	Middle-aged Adult	NP	Gopalganj	No	20
309	Footpath	Medium	Day	2019-04-16	M	UpR	1	Zig Zag Road	Hot	Light	Young Adult	P	Jessore	No	10
310	Motorcycle	Medium	Day	2019-04-14	M	RH	4	Normal	Hot	Light	Older Adult	NP	Tangail	No	30
311	Footpath	Medium	Night	2019-04-14	M	NH	6	Normal	Hot	Grey	Middle-aged Adult	P	Jamalpur	No	30
312	Mini-Truck	Severe	Day	2019-04-14	M	ZR	2	Normal	Hot	Light	Young Adult	P	Sirajganj	No	30
313	Footpath	Medium	Night	2019-04-14	M	RH	4	Normal	Hot	Dark	Older Adult	NP	Jhenaidah	No	30
314	Footpath	Medium	Day	2019-04-13	M	RH	4	Normal	Hot	Light	Middle-aged Adult	P	Jhenaidah	No	20
315	Bus	Severe	Day	2019-04-12	M	RH	4	Normal	Hot	Light	Young Adult	P	Jaypurhat	No	30
316	Auto Rickshaw	Medium	Day	2019-04-07	M	UpR	1	Normal	Hot	Light	Middle-aged Adult	NP	dhaka	No	20
317	Bus	Severe	Day	2019-04-06	M	UnR	1	Normal	Hot	Light	Older Adult	P	Gobindaganj	No	10
318	Auto Rickshaw	Severe	Day	2019-03-31	M	RH	4	Normal	Hot	Light	Young Adult	NP	chattogram	No	30
319	Motorcycle	Medium	Day	2019-03-31	M	RH	4	Normal	Hot	Light	Middle-aged Adult	NP	dhaka	No	10
320	Motorcycle	Medium	Day	2019-03-31	M	RH	4	Normal	Hot	Light	Middle-aged Adult	P	Sirajganj	No	10
321	Auto Rickshaw	Medium	Day	2019-03-30	M	NH	6	Normal	Hot	Light	Middle-aged Adult	NP	Sherpur	No	10
322	MicroBus	Mild	Night	2019-03-30	M	NH	6	Normal	Hot	Dark	Middle-aged Adult	P	bogra	Yes	20
323	Bus	Severe	Day	2019-03-28	M	RH	4	Diamond Interchange	Hot	Light	Middle-aged Adult	P	Madaripur	No	10
324	Bus	Severe	Day	2019-03-28	M	RH	4	Zig Zag Road	Hot	Light	Older Adult	P	Jessore	No	30
325	Bus	Severe	Day	2019-03-28	M	RH	4	J Turns	Hot	Light	Middle-aged Adult	P	chattogram	No	30
326	Auto Rickshaw	Medium	Day	2019-03-27	M	ZR	2	Circular Road	Hot	Light	Older Adult	NP	Lakshmipur	No	30
327	Auto Rickshaw	Medium	Day	2019-03-26	M	RH	4	J Turns	Hot	Light	Middle-aged Adult	NP	Comilla	No	30
328	Footpath	Medium	Day	2019-03-26	M	RH	4	Diamond Interchange	Hot	Light	Older Adult	P	Sirajganj	No	20
329	Footpath	Medium	Day	2019-03-26	M	ZR	2	Zig Zag Road	Hot	Light	Older Adult	P	Hili	No	30
330	Footpath	Mild	Day	2019-03-26	M	ZR	2	Normal	Gloomy	Light	Young Adult	P	Jessore	No	20
331	Truck	Medium	Night	2019-03-25	M	ZR	2	Normal	Hot	Dark	Middle-aged Adult	P	bogra	No	10
332	Truck	Severe	Day	2019-03-24	M	RH	4	Normal	Gloomy	Light	Older Adult	P	Dinajpur	No	30
333	Bus	Medium	Night	2019-03-23	M	NH	6	Normal	Gloomy	Grey	Young Adult	P	Rampal	No	30
334	Bus	Severe	Day	2019-03-22	M	NH	6	Normal	Hot	Light	Middle-aged Adult	P	Barisal	No	30
335	Motorcycle	Medium	Night	2019-03-22	M	NH	6	Normal	Gloomy	Grey	Young Adult	NP	Narayanganj	No	20
336	Footpath	Medium	Day	2019-03-21	M	NH	6	Normal	Gloomy	Light	Young Adult	P	Khulna	No	30
337	Footpath	Medium	Day	2019-03-21	M	NH	6	Normal	Gloomy	Light	Older Adult	P	Sirajganj	No	20
338	Footpath	Medium	Day	2019-03-21	M	NH	6	Normal	Gloomy	Light	Older Adult	P	Narsingdi	No	10
339	Footpath	Medium	Day	2019-03-21	M	NH	6	Normal	Gloomy	Light	Middle-aged Adult	P	Dhaka	No	20
340	Auto Rickshaw	Mild	Day	2019-03-20	M	NH	6	Normal	Gloomy	Light	Middle-aged Adult	NP	Jessore	No	10
341	Motorcycle	Severe	Night	2019-03-20	M	NH	6	Normal	Gloomy	Grey	Middle-aged Adult	P	Gopalganj	No	20
342	Mini-Truck	Medium	Day	2019-03-15	M	UpR	1	Diamond Interchange	Gloomy	Light	Middle-aged Adult	P	Manikganj	No	10
343	Truck	Severe	Night	2019-03-06	M	ZR	2	Zig Zag Road	Gloomy	Dark	Young Adult	P	Dhaka	No	20
344	Bus	Medium	Day	2019-03-04	M	ZR	2	J Turns	Gloomy	Light	Middle-aged Adult	P	Jessore	No	10
345	Motorcycle	Medium	Day	2019-03-04	M	ZR	2	Circular Road	Gloomy	Light	Young Adult	NP	Gopalganj	No	30
346	MicroBus	Medium	Day	2019-03-04	M	RH	4	Normal	Gloomy	Light	Middle-aged Adult	P	Jamalpur	Yes	30
347	Footpath	Severe	Day	2019-02-27	M	RH	4	Normal	Gloomy	Light	Older Adult	P	Comilla	No	30
348	Auto Rickshaw	Medium	Day	2019-02-27	M	ZR	2	Zig Zag Road	Gloomy	Light	Middle-aged Adult	NP	Narayanganj	No	30
349	Motorcycle	Medium	Night	2019-02-27	M	NH	6	Normal	Gloomy	Dark	Young Adult	NP	Satkhira	No	20
350	Footpath	Medium	Day	2019-02-27	M	RH	4	Normal	Gloomy	Light	Middle-aged Adult	P	Brahmanbaria	No	30
351	Auto Rickshaw	Medium	Day	2019-02-27	M	RH	4	Normal	Gloomy	Light	Young Adult	NP	Gaibandha	No	20
352	Footpath	Medium	Night	2019-02-23	M	ZR	2	Normal	Gloomy	Dark	Middle-aged Adult	P	Habiganj	No	10
353	Bus	Medium	Day	2019-02-23	M	RH	4	Normal	Gloomy	Light	Middle-aged Adult	P	Dhaka	No	20
354	Bus	Severe	Night	2019-02-23	M	RH	4	Normal	Gloomy	Grey	Middle-aged Adult	P	Tangail	No	10
355	Motorcycle	Medium	Night	2019-02-23	M	ZR	2	Normal	Gloomy	Grey	Middle-aged Adult	NP	chattogram	No	30
356	Bus	Severe	Night	2019-02-20	M	UpR	1	Zig Zag Road	Gloomy	Dark	Middle-aged Adult	P	kurigram	No	10
357	Bus	Severe	Day	2019-02-17	M	UnR	1	Zig Zag Road	Gloomy	Light	Middle-aged Adult	P	Comilla	No	20
358	Footpath	Medium	Day	2019-02-17	F	RH	4	Normal	Gloomy	Light	Older Adult	P	Panchagar	No	10
359	Footpath	Medium	Day	2019-02-17	F	RH	4	Normal	Gloomy	Light	Middle-aged Adult	P	Jessore	No	10
360	Auto Rickshaw	Medium	Day	2019-02-17	M	ZR	2	Normal	Gloomy	Light	Young Adult	NP	Brahmanbaria	No	20
361	Motorcycle	Medium	Day	2019-02-17	M	ZR	2	Normal	Gloomy	Light	Young Adult	NP	kurigram	No	10
362	Footpath	Medium	Day	2019-02-14	M	RH	4	Normal	Gloomy	Light	Middle-aged Adult	P	Dhaka	No	30
363	Footpath	Medium	Day	2019-02-14	M	NH	6	Diamond Interchange	Gloomy	Light	Older Adult	P	Dhaka	No	30
364	Mini-Truck	Medium	Night	2019-02-14	M	NH	6	Zig Zag Road	Gloomy	Grey	Older Adult	P	Dhaka	No	30
365	Bus	Medium	Day	2019-02-14	M	NH	6	J Turns	Gloomy	Light	Older Adult	P	Rajbari	No	30
366	MicroBus	Severe	Day	2019-02-12	M	ZR	2	Circular Road	Gloomy	Light	Older Adult	P	chattogram	Yes	20
367	MicroBus	Severe	Day	2019-02-11	M	RH	4	J Turns	Gloomy	Light	Middle-aged Adult	P	Khulna	Yes	30
368	Bus	Medium	Day	2019-02-11	M	UpR	1	Zig Zag Road	Gloomy	Light	Middle-aged Adult	P	Khulna	No	20
369	MicroBus	Severe	Day	2019-02-11	M	RH	4	Normal	Gloomy	Light	Middle-aged Adult	P	Munshiganj	Yes	10
370	Motorcycle	Medium	Day	2019-02-11	M	NH	6	Normal	Gloomy	Light	Young Adult	NP	Lalmonirhat	No	10
371	Motorcycle	Medium	Day	2019-02-11	M	UpR	1	J Turns	Gloomy	Light	Young Adult	NP	Naogaon	No	10
372	MicroBus	Severe	Night	2019-02-10	M	VR	1	Zig Zag Road	Gloomy	Grey	Older Adult	P	Khulna	Yes	20
373	Motorcycle	Severe	Day	2019-02-10	M	UpR	1	Normal	Gloomy	Light	Young Adult	NP	Gazipur	No	10
374	Motorcycle	Medium	Day	2019-02-10	F	VR	1	Normal	Gloomy	Light	Young Adult	NP	Narsingdi	No	30
375	Footpath	Medium	Day	2019-02-10	F	ZR	2	Normal	Gloomy	Light	Middle-aged Adult	P	Tangail	No	30
376	Footpath	Medium	Night	2019-02-09	F	RH	4	Circular Road	Gloomy	Grey	Middle-aged Adult	P	Tangail	No	30
377	Footpath	Medium	Day	2019-02-09	F	ZR	2	Zig Zag Road	Gloomy	Light	Middle-aged Adult	P	Jessore	No	30
378	Motorcycle	Medium	Night	2019-02-07	M	RH	4	Diamond Interchange	Gloomy	Dark	Young Adult	NP	Kishoreganj	No	20
379	Truck	Medium	Day	2019-02-07	M	RH	4	Diamond Interchange	Gloomy	Light	Middle-aged Adult	P	Sunamganj	No	30
380	Motorcycle	Medium	Day	2019-02-07	M	UpR	1	Normal	Gloomy	Light	Middle-aged Adult	NP	Munshiganj	No	20
381	Footpath	Medium	Day	2019-02-07	M	UnR	1	Normal	Gloomy	Light	Middle-aged Adult	P	Gopalganj	No	10
382	Motorcycle	Medium	Day	2019-02-07	M	NH	6	Normal	Gloomy	Light	Older Adult	P	Pirojpur	No	20
383	Footpath	Medium	Day	2019-02-05	M	UnR	1	Diamond Interchange	Gloomy	Light	Older Adult	P	dhaka	No	30
384	Bus	Medium	Day	2019-02-05	M	UpR	1	Zig Zag Road	Gloomy	Light	Middle-aged Adult	P	Gopalganj	No	10
385	Footpath	Severe	Night	2019-02-05	M	UpR	1	J Turns	Gloomy	Grey	Middle-aged Adult	P	dhaka	No	10
386	MicroBus	Severe	Day	2019-02-03	M	UpR	1	Circular Road	Gloomy	Light	Middle-aged Adult	P	chattogram	Yes	10
387	Truck	Medium	Night	2019-02-03	M	UpR	1	Circular Road	Gloomy	Grey	Middle-aged Adult	P	Gazipur	No	20
388	Motorcycle	Medium	Night	2019-02-03	M	UpR	1	Normal	Gloomy	Dark	Middle-aged Adult	NP	Rangamati	No	10
389	Motorcycle	Medium	Day	2019-02-03	M	UpR	1	Normal	Gloomy	Light	Young Adult	NP	Khagrachhari	No	30
390	Auto Rickshaw	Severe	Day	2019-02-03	M	UpR	1	Normal	Gloomy	Light	Young Adult	NP	Tangail	No	30
391	Motorcycle	Medium	Day	2019-02-03	M	RH	4	Normal	Sunny	Light	Young Adult	NP	Madaripur	No	30
392	Auto Rickshaw	Severe	Day	2019-02-03	M	RH	4	Normal	Sunny	Light	Middle-aged Adult	NP	Comilla	No	30
393	Truck	Medium	Night	2019-02-03	M	ZR	2	Normal	Sunny	Grey	Older Adult	P	Gazipur	No	20
394	Bus	Severe	Day	2019-02-03	M	RH	4	Normal	Sunny	Light	Older Adult	P	chattogram	No	30
395	Motorcycle	Medium	Night	2019-02-03	M	RH	4	Normal	Sunny	Grey	Young Adult	NP	Rangamati	No	20
396	Auto Rickshaw	Medium	Night	2019-02-03	M	NH	6	Normal	Sunny	Grey	Young Adult	NP	Thakurgaon	No	10
397	Truck	Severe	Day	2019-01-29	M	NH	6	J Turns	Sunny	Light	Middle-aged Adult	P	Ashulia	No	10
398	Motorcycle	Medium	Day	2019-01-28	M	ZR	2	Normal	Sunny	Light	Young Adult	NP	Keraniganj	No	20
399	Auto Rickshaw	Severe	Day	2019-01-28	M	RH	4	J Turns	Sunny	Light	Middle-aged Adult	NP	dhaka	No	10
400	Footpath	Medium	Night	2019-01-24	M	RH	4	J Turns	Sunny	Dark	Older Adult	P	dhaka	No	30
401	Motorcycle	Medium	Night	2019-01-24	M	RH	4	Normal	Sunny	Dark	Middle-aged Adult	NP	chattogram	No	30
402	Motorcycle	Medium	Day	2019-01-24	F	ZR	2	Normal	Sunny	Light	Middle-aged Adult	NP	Lakshmipur	No	30
403	Motorcycle	Medium	Day	2019-01-24	M	RH	4	Normal	Sunny	Light	Middle-aged Adult	NP	Bagerhat	No	30
404	Footpath	Medium	Day	2019-01-24	M	ZR	2	Normal	Sunny	Light	Middle-aged Adult	P	Gopalganj	No	20
405	Motorcycle	Medium	Day	2019-01-24	F	RH	4	Diamond Interchange	Sunny	Light	Young Adult	NP	Sirajganj	No	30
406	Auto Rickshaw	Severe	Night	2019-01-23	M	ZR	2	Zig Zag Road	Sunny	Grey	Young Adult	NP	Lakshmipur	No	20
407	Auto Rickshaw	Medium	Day	2019-01-23	M	ZR	2	J Turns	Sunny	Light	Middle-aged Adult	NP	Brahmanbaria	No	10
408	Auto Rickshaw	Medium	Day	2019-01-22	M	ZR	2	Circular Road	Sunny	Light	Young Adult	NP	Dinajpur	No	10
409	Auto Rickshaw	Medium	Day	2019-01-22	M	ZR	2	Normal	Sunny	Light	Middle-aged Adult	NP	Rajbari	No	30
410	Footpath	Medium	Day	2019-01-22	M	ZR	2	J Turns	Sunny	Light	Middle-aged Adult	P	Nilphamari	No	30
411	Bus	Severe	Day	2019-01-22	M	ZR	2	Zig Zag Road	Sunny	Light	Middle-aged Adult	P	Bagerhat	No	20
412	Auto Rickshaw	Medium	Day	2019-01-22	M	ZR	2	Diamond Interchange	Sunny	Light	Young Adult	NP	chattogram	No	30
413	Footpath	Medium	Day	2019-01-22	M	RH	4	Normal	Sunny	Light	Middle-aged Adult	P	Habiganj	No	20
414	Footpath	Medium	Day	2019-01-22	M	NH	6	Normal	Sunny	Light	Middle-aged Adult	P	bogra	No	10
415	Truck	Medium	Day	2019-01-22	M	NH	6	Normal	Sunny	Light	Older Adult	P	Tangail	No	20
416	Auto Rickshaw	Severe	Day	2019-01-21	M	RH	4	Normal	Sunny	Light	Middle-aged Adult	NP	Noakhali	No	30
417	Footpath	Medium	Day	2019-01-21	M	RH	4	Normal	Sunny	Light	Young Adult	P	Magura	No	10
418	Auto Rickshaw	Medium	Day	2019-01-21	M	UpR	1	Normal	Sunny	Light	Older Adult	NP	Jhenaidah	No	10
419	Motorcycle	Medium	Day	2019-01-21	M	UnR	1	Normal	Sunny	Light	Middle-aged Adult	P	Jamalpur	No	30
420	MicroBus	Severe	Night	2019-01-20	M	UnR	1	Normal	Sunny	Grey	Older Adult	P	Narayanganj	Yes	20
421	Motorcycle	Severe	Day	2019-01-20	M	UpR	1	Zig Zag Road	Sunny	Light	Older Adult	NP	Natore	No	30
422	Footpath	Medium	Day	2019-01-20	M	RH	4	J Turns	Sunny	Light	Middle-aged Adult	P	Satkhira	No	30
423	Truck	Medium	Day	2019-01-19	M	UnR	1	Zig Zag Road	Sunny	Light	Middle-aged Adult	P	Brahmanbaria	No	20
424	Bus	Medium	Night	2019-01-17	M	ZR	2	Normal	Sunny	Dark	Middle-aged Adult	P	Noakhali	No	30
425	MicroBus	Severe	Day	2019-01-15	M	RH	4	Normal	Sunny	Grey	Middle-aged Adult	P	Brahmanbaria	No	20
426	Footpath	Medium	Day	2019-01-15	M	RH	4	Diamond Interchange	Sunny	Grey	Middle-aged Adult	P	Bhola	No	30
427	Footpath	Medium	Day	2019-01-15	M	NH	6	Zig Zag Road	Sunny	Grey	Middle-aged Adult	P	Jessore	No	10
428	Motorcycle	Medium	Night	2019-01-15	M	RH	4	J Turns	Sunny	Dark	Middle-aged Adult	NP	Thakurgaon	No	20
429	Auto Rickshaw	Medium	Day	2019-01-13	M	RH	4	Circular Road	Sunny	Grey	Middle-aged Adult	NP	Keraniganj	No	20
430	MicroBus	Medium	Day	2019-01-12	M	NH	6	Diamond Interchange	Sunny	Grey	Young Adult	P	Lalmonirhat	Yes	30
431	Motorcycle	Severe	Day	2019-01-09	M	NH	6	Normal	Sunny	Grey	Young Adult	NP	Jhenaidah	No	10
432	Motorcycle	Medium	Day	2019-01-09	F	NH	6	Normal	Sunny	Grey	Young Adult	NP	Rajshahi	No	10
433	Auto Rickshaw	Severe	Day	2019-01-09	M	ZR	2	Normal	Sunny	Light	Middle-aged Adult	NP	bogra	No	10
434	Auto Rickshaw	Severe	Day	2019-01-06	F	NH	6	Normal	Sunny	Light	Young Adult	NP	Netrokona	No	30
435	Auto Rickshaw	Medium	Day	2019-01-05	M	UnR	1	Normal	Sunny	Light	Middle-aged Adult	NP	Kushtia	No	30
436	Mini-Truck	Medium	Day	2019-01-05	M	RH	4	Zig Zag Road	Sunny	Light	Young Adult	P	Rangamati	No	30
437	Mini-Truck	Severe	Day	2019-01-05	M	UpR	1	Diamond Interchange	Sunny	Light	Middle-aged Adult	P	Sirajganj	No	20
438	Auto Rickshaw	Medium	Day	2019-01-05	F	NH	6	Zig Zag Road	Sunny	Light	Middle-aged Adult	NP	Jamalpur	No	30
439	Footpath	Medium	Day	2019-01-04	M	UpR	1	J Turns	Sunny	Light	Young Adult	P	Ashulia	No	10
440	Bus	Medium	Day	2019-01-03	M	RH	4	Circular Road	Sunny	Light	Young Adult	P	Tangail	No	10
441	Footpath	Medium	Day	2019-01-01	F	ZR	2	J Turns	Sunny	Light	Older Adult	P	Dhaka	No	30
